# Supplementary material for: The Associations between Caregivers’ Emotional and Instrumental Feeding, Children’s Emotional Eating, and Children’s Consumption of Ultra-Processed Foods in China
Source: Int J Environ Res Public Health. 2022 Apr 7;19(8):4439. doi: 10.3390/ijerph19084439 (PMC9028148; doi:10.3390/ijerph19084439)
Supplement: Supplementary file 1 [file ijerph-19-04439-s001.zip]

Archive with 1 entries (1 files):
- ijerph-1662906-supplementary.pdf
